# Supplementary material for: Inferring the Provenance of an Alien Species with DNA Barcodes: The Neotropical Butterfly Dryas iulia in Thailand
Source: PLoS One. 2014 Aug 13;9(8):e104076. doi: 10.1371/journal.pone.0104076 (PMC4132105; doi:10.1371/journal.pone.0104076)
Supplement: Appendix S1 — Nexus file including the DNA sequence alignment analyzed in this paper. Sequence names refer to GenBank accession numbers followed by the two-letter abbreviation for the country where the specimen was collected. (NEX) [file pone.0104076.s001.nex]

#NEXUS

BEGIN DATA;
	DIMENSIONS NTAX=47 NCHAR=658;
	FORMAT DATATYPE=DNA GAP=- MISSING=? ;
MATRIX
GU157119_CR AACTTTATATTTCATTTTTGGAATTTGAGCAGGAATAGTAGGAACATCTTTAAGTATTTTAATTCGAATAGAATTAGGTAATCCAGGATCTTTAATTGGAGATGATCAGATTTATAATACTATTGTTACAGCTCATGCATTTATTATAATTTTTTTTATAGTAATACCTATTATAATTGGAGGATTTGGAAATTGATTAGTGCCTTTAATACTTGGAGCTCCTGATATAGCTTTCCCCCGAATAAATAATATAAGTTTTTGACTCCTTCCCCCTTCTTTAATCTTACTAATTTCTAGAAGAATTGTAGAAAATGGAGCAGGAACAGGATGAACTGTTTATCCCCCTTTATCATCAAATATTGCACACGGTGGATCCTCAGTAGATTTAGCAATTTTTTCTCTACATTTAGCTGGAATTTCTTCTATTTTAGGAGCAATTAATTTTATTACTACTATTATTAATATACGAATTAATAATATATCTTTTGATCAATTACCTTTATTCGTATGAGCTGTAGGTATTACAGCCCTTCTTTTATTACTTTCATTACCAGTTTTAGCTGGTGCTATTACTATATTATTAACTGATCGTAATTTAAATACTTCTTTTTTTGACCCTGCGGGAGGAGGAGACCCAATTTTATACCAACATTTATTT
KJ496352_TL AACTTTATATTTTATTTTTGGAATTTGAGCAGGAATAGTTGGGACATCATTAAGTATATTAATTCGATTAGAATTAGGAAATCCAGGTTCTTTAATCGGAGATGATCAAATCTATAATACTATTGTTACAGCTCATGCATTTATTATAATTTTTTTTATAGTTATACCTATTATAATTGGAGGATTTGGAAATTGATTAGTTCCTTTAATATTAGGAGCTCCTGATATAGCATTCCCCCGAATAAATAATATAAGTTTTTGACTTCTTCCCCCCTCATTAATACTTTTAATTTCAAGAAGAATTGTTGAAAATGGAGCAGGAACTGGATGAACTGTTTATCCCCCACTTTCATCTAATATTGCTCATGGAGGTTCATCTGTTGATTTAGCTATTTTTTCTCTCCATTTAGCTGGTATCTCTTCAATTTTAGGAGCAATTAATTTTATTACAACTATTATTAATATACGAATTAATAATATATCATTTGATCAATTACCTTTATTTGTTTGAGCAGTTGGAATTACTGCACTTCTTTTATTATTATCTTTACCAGTTCTTGCTGGAGCTATTACTATACTTTTAACTGATCGAAATTTAAATACCTCTTTTTTTGATCCTGCGGGAGGAGGAGACCCAATTTTATACCAACATTTATTT
GU157122_CR AACTTTATATTTTATTTTTGGAATTTGAGCAGGAATAGTTGGAACATCATTAAGTATATTAATTCGATTAGAATTAGGAAATCCAGGTTCTTTAATCGGAGATGATCAAATCTATAATACTATTGTTACAGCTCATGCATTTATTATAATTTTTTTTATAGTTATACCTATTATAATTGGAGGATTTGGAAATTGATTAGTTCCTTTAATATTAGGAGCTCCTGATATAGCATTCCCCCGAATAAATAATATAAGTTTTTGACTTCTTCCCCCCTCATTAATACTTTTAATTTCAAGAAGAATTGTTGAAAATGGAGCAGGAACTGGATGAACTGTTTATCCCCCACTTTCATCTAATATTGCCCATGGAGGTTCATCTGTTGATTTAGCTATTTTTTCTCTTCATTTAGCTGGTATCTCTTCAATTTTAGGAGCAATTAATTTTATTACAACTATTATTAATATACGAATTAATAATATATCATTTGATCAATTACCTTTATTTGTTTGAGCAGTTGGAATTACTGCACTTCTTTTATTATTATCTTTACCAGTTCTTGCTGGAGCTATTACTATACTTTTAACTGATCGAAATTTAAATACCTCTTTTTTTGATCCTGCGGGAGGAGGAGACCCAATTTTATACCAACATTTATTT
GU157123_CR AACTTTATATTTTATTTTTGGAATTTGAGCAGGAATAGTTGGAACATCATTAAGTATATTAATTCGATTAGAATTAGGAAATCCAGGTTCTTTAATCGGAGATGATCAAATCTATAATACTATTGTTACAGCTCATGCATTTATTATAATTTTTTTTATAGTTATACCTATTATAATTGGAGGATTTGGAAATTGATTAGTTCCTTTAATATTAGGAGCTCCTGATATAGCATTCCCCCGAATAAATAATATAAGTTTTTGACTTCTTCCCCCCTCATTAATACTTTTAATTTCAAGAAGAATTGTTGAAAATGGAGCAGGAACTGGATGAACTGTTTATCCCCCACTTTCATCTAATATTGCCCATGGAGGTTCATCTGTTGATTTAGCTATTTTTTCTCTCCATTTAGCTGGTATCTCTTCAATTTTAGGAGCAATTAATTTTATTACAACTATTATTAATATACGAATTAATAATATATCATTTGATCAATTACCTTTATTTGTTTGAGCAGTTGGAATTACTGCACTTCTTTTATTATTATCTTTACCAGTTCTTGCTGGAGCTATTACTATACTTTTAACTGATCGAAATTTAAATACCTCTTTTTTTGATCCTGCGGGAGGAGGAGACCCAATTTTATACCAACATTTATTT
GU157124_CR AACTTTATATTTTATTTTTGGAATTTGAGCAGGAATAGTTGGGACATCATTAAGTATATTAATTCGATTAGAATTAGGAAATCCAGGTTCTTTAATCGGNGATGATCAAATCTATAATACTATTGTTACAGCTCATGCATTTATTATAATTTTTTTTATAGTTATACCTATTATAATTGGAGGATTTGGAAATTGATTAGTTCCTTTAATATTAGGAGCTCCTGATATAGCATTNCCCCGAATAAATAATATAAGTTTTTGACTTCTTCCCCCCTCATTAATACTTTTAATTTCAAGAAGAATTGTTGAAAATGGAGCAGGAACTGGATGAACTGTTTATCCCCCACTTTCATCTAATATTGCCCATGGAGGTTCATCTGTTGATTTAGCTATTTTTTCTCTCCATTTAGCTGGTATCTCTTCAATTTTAGGGGCAATTAATTTTATTACAACTATCATTAATATACGAATTAATAATATATCATTTGATCAATTACCTTTATTTGTTTGAGCAGTTGGAATTACTGCACTTCTTTTATTATTATCTTTACCAGTTCTTGCCGGAGCTATTACTATACTTTTAACTGATCGAAATTTAAATACCTCTTTTTTTGATCCTGCAGGAGGAGGAGACCCAATTTTATACCAACATTTATTT
GU157126_CR AACTTTATATTTTATTTTTGGAATTTGAGCAGGAATAGTTGGAACATCATTAAGTATATTAATTCGATTAGAATTAGGAAATCCAGGTTCTTTAATCGGAGATGATCAAATCTATAATACTATTGTTACAGCTCATGCATTTATTATAATTTTTTTTATAGTTATACCTATTATAATTGGAGGATTTGGAAATTGATTAGTTCCTTTAATATTAGGAGCTCCTGATATAGCATTTCCCCGAATAAATAATATAAGTTTTTGACTTCTTCCCCCCTCATTAATACTTTTAATTTCAAGAAGAATTGTTGAAAATGGAGCAGGAACTGGATGAACTGTTTATCCCCCACTTTCATCTAATATTGCTCATGGAGGTTCATCTGTTGATTTAGCTATTTTTTCTCTCCATTTAGCTGGTATCTCTTCAATTTTAGGGGCAATTAATTTTATTACAACTATTATTAATATACGAATTAATAATATATCATTTGATCAATTACCTTTATTTGTTTGAGCAGTTGGAATTACTGCACTTCTTTTATTATTATCTTTACCAGTTCTTGCTGGAGCTATTACTATACTTTTAACTGATCGAAATTTAAATACCTCTTTTTTTGATCCTGCAGGAGGAGGAGACCCAATTTTATACCAACATTTATTT
GU157127_CR AACTTTATATTTTATTTTTGGAATTTGAGCAGGAATAGTTGGGACATCATTAAGTATATTAATTCGATTAGAATTAGGAAATCCAGGTTCTTTAATCGGNGATGATCAAATCTATAATACTATTGTTACAGCTCATGCATTTATTATAATTTTTTTTATAGTTATACCTATTATAATTGGAGGATTTGGAAATTGATTAGTTCCTTTAATATTAGGAGCTCCTGATATAGCATTCCCCCGAATAAATAATATAAGTTTTTGACTTCTTCCCCCCTCATTAATACTTTTAATTTCAAGAAGAATTGTTGAAAATGGAGCAGGAACTGGATGAACTGTTTATCCCCCACTTTCATCTAATATTGCCCATGGAGGTTCATCTGTTGATTTAGCTATTTTTTCTCTCCATTTAGCTGGTATCTCTTCAATTTTAGGGGCAATTAATTTTATTACAACTATCATTAATATACGAATTAATAATATATCATTTGATCAATTACCTTTATTTGTTTGAGCAGTTGGAATTACTGCACTTCTTTTATTATTATCTTTACCAGTTCTTGCCGGAGCTATTACTATACTTTTAACTGATCGAAATTTAAATACCTCTTTTTTTGATCCTGCGGGAGGAGGAGACCCAATTTTATACCAACATTTATTT
GU157128_CR AACTTTATATTTTATTTTTGGAATTTGAGCAGGAATAGTTGGAACATCATTAAGTATATTAATTCGATTAGAATTAGGAAATCCAGGTTCTTTAATCGGAGATGATCAAATCTATAATACTATTGTTACAGCTCATGCATTTATTATAATTTTTTTTATAGTTATACCTATTATAATTGGAGGATTTGGAAATTGATTAGTTCCTTTAATATTAGGAGCTCCTGATATAGCATTCCCCCGAATAAATAATATAAGTTTTTGACTTCTTCCCCCCTCATTAATACTTTTAATTTCAAGAAGAATTGTTGAAAATGGAGCAGGAACTGGATGAACTGTTTATCCCCCACTTTCATCTAATATTGCCCATGGAGGTTCATCTGTTGATTTAGCTATTTTTTCTCTCCATTTAGCTGGTATCTCTTCAATTTTAGGAGCAATTAATTTTATTACAACTATTATTAATATACGAATTAATAATATATCATTTGATCAATTACCTTTATTTGTTTGAGCAGTTGGAATTACTGCACTTCTTTTATTATTATCTTTACCAGTTCTTGCTGGAGCTATTACTATACTTTTAACTGATCGAAATTTAAATACCTCTTTTTTTGATCCTGCGGGAGGAGGAGACCCAATTTTATACCAACATTTATTT
GU157129_CR AACTTTATATTTTATTTTTGGAATTTGAGCAGGAATAGTTGGGACATCATTAAGTATATTAATTCGATTAGAATTAGGAAATCCAGGTTCTTTAATCGGAGATGATCAAATCTATAATACTATTGTTACAGCTCATGCATTTATTATAATTTTTTTTATAGTTATACCTATTATAATTGGAGGATTTGGAAATTGATTAGTTCCTTTAATATTAGGAGCTCCTGATATAGCATTCCCCCGAATAAATAATATAAGTTTTTGACTTCTTCCCCCCTCATTAATACTTTTAATTTCAAGAAGAATTGTTGAAAATGGAGCAGGAACTGGATGAACTGTTTATCCCCCACTTTCATCTAATATTGCTCATGGAGGTTCATCTGTTGATTTAGCTATTTTTTCTCTTCATTTAGCTGGTATCTCTTCAATTTTAGGAGCAATTAATTTTATTACAACTATTATTAATATACGAATTAATAATATATCATTTGATCAATTACCTTTATTTGTTTGAGCAGTTGGAATTACTGCACTTCTTTTATTATTATCTTTACCAGTTCTTGCTGGAGCTATTACTATACTTTTAACTGATCGAAATTTAAATACCTCTTTTTTTGATCCTGCGGGAGGAGGAGACCCAATTTTATACCAACATTTATTT
GU157130_CR AACTTTATATTTTATTTTTGGAATTTGAGCAGGAATAGTTGGAACATCATTAAGTATATTAATTCGATTAGAATTAGGAAATCCAGGTTCTTTAATCGGAGATGATCAAATCTATAATACTATTGTTACAGCTCATGCATTTATTATAATTTTTTTTATAGTTATACCTATTATAATTGGAGGATTTGGAAATTGATTAGTTCCTTTAATATTAGGAGCTCCTGATATAGCATTCCCCCGAATAAATAATATAAGTTTTTGACTTCTTCCCCCCTCATTAATACTTTTAATTTCAAGAAGAATTGTTGAAAATGGAGCAGGAACTGGATGAACTGTTTATCCCCCACTTTCATCTAATATTGCCCATGGAGGTTCATCTGTTGATTTAGCTATTTTTTCTCTCCATTTAGCTGGTATCTCTTCAATTTTAGGAGCAATTAATTTTATTACAACTATTATTAATATACGAATTAATAATATATCATTTGATCAATTACCTTTATTTGTTTGAGCAGTTGGAATTACTGCACTTCTTTTATTATTATCTTTACCAGTTCTTGCTGGAGCTATTACTATACTTTTAACTGATCGAAATTTAAATACCTCTTTTTTTGATCCTGCGGGAGGAGGAGACCCAATTTTATACCAACATTTATTT
GU157131_CR AACTTTATATTTTATTTTTGGAATTTGAGCAGGAATAGTTGGNACATCATTAAGTATATTAATTCGATTAGAATTAGGAAATCCAGGTTCTTTAATCGGNGATGATCAAATCTATAATACTATTGTTACAGCTCATGCATTTATTATAATTTTTTTTATAGTTATACCTATTATAATTGGAGGATTTGGAAATTGATTAGTTCCTTTAATATTAGGAGCTCCTGATATAGCATTCCCCCGAATAAATAATATAAGTTTTTGACTTCTTCCCCCCTCATTAATACTTTTAATTTCAAGAAGAATTGTTGAAAATGGAGCAGGAACTGGATGAACTGTTTATCCCCCACTTTCATCTAATATTGCCCATGGAGGTTCATCTGTTGATTTAGCTATTTTTTCTCTCCATTTAGCTGGTATCTCTTCAATTTTAGGGGCAATTAATTTTATTACAACTATNATTAATATACGAATTAATAATATATCATTTGATCAATTACCTTTATTTGTTTGAGCAGTTGGAATTACTGCACTTCTTTTATTATTATCTTTACCAGTTCTTGCCGGAGCTATTACTATACTTTTAACTGATCGAAATTTAAATACCTCTTTTTTTGATCCTGCGGGAGGAGGAGACCCAATTTTATACCAACATTTATTT
GU333906_CR AACTTTATATTTTATTTTTGGAATTTGAGCAGGAATAGTTGGAACATCATTAAGTATATTAATTCGATTAGAATTAGGAAATCCAGGTTCTTTAATCGGAGATGATCAAATCTATAATACTATTGTTACAGCTCATGCATTTATTATAATTTTTTTTATAGTTATACCTATTATAATTGGAGGATTTGGAAATTGATTAGTTCCTTTAATATTAGGAGCTCCTGATATAGCATTCCCCCGAATAAATAATATAAGTTTTTGACTTCTTCCCCCCTCATTAATACTTTTAATTTCAAGAAGAATTGTTGAAAATGGAGCAGGAACTGGATGAACTGTTTATCCCCCACTTTCATCTAATATTGCCCATGGAGGTTCATCTGTTGATTTAGCTATTTTTTCTCTTCATTTAGCTGGTATCTCTTCAATTTTAGGAGCAATTAATTTTATTACAACTATTATTAATATACGAATTAATAATATATCATTTGATCAATTACCTTTATTTGTTTGAGCAGTTGGAATTACTGCACTTCTTTTATTATTATCTTTACCAGTTCTTGCTGGAGCTATTACTATACTTTTAACTGATCGAAATTTAAATACCTCTTTTTTTGATCCTGCGGGAGGAGGAGACCCAATTTTATACCAACATTTATTT
GU333908_CR AACTTTATATTTTATTTTTGGAATTTGAGCAGGAATAGTTGGGACATCATTAAGTATATTAATTCGATTAGAATTAGGAAATCCAGGTTCTTTAATCGGAGATGATCAAATCTATAATACTATTGTTACAGCTCATGCATTTATTATAATTTTTTTTATAGTTATACCTATTATAATTGGAGGATTTGGAAATTGATTAGTTCCTTTAATATTAGGAGCTCCTGATATAGCATTCCCCCGAATAAATAATATAAGTTTTTGACTTCTTCCCCCCTCATTAATACTTTTAATTTCAAGAAGAATTGTTGAAAATGGAGCAGGAACTGGATGAACTGTTTATCCCCCACTTTCATCTAATATTGCCCATGGAGGTTCATCTGTTGATTTAGCTATTTTTTCTCTTCATTTAGCTGGTATCTCTTCAATTTTAGGAGCAATTAATTTTATTACAACTATTATTAATATACGAATTAATAATATATCATTTGATCAATTACCTTTATTTGTTTGAGCAGTTGGAATTACTGCACTTCTTTTATTATTATCTTTACCAGTTCTTGCTGGAGCTATTACTATACTTTTAACTGATCGAAATTTAAATACCTCTTTTTTTGATCCTGCGGGAGGAGGAGACCCAATTTTATACCAACATTTATTT
GU659588_MX AACTTTATATTTTATTTTTGGAATTTGAGCAGGAATAGTTGGAACATCATTAAGTATATTAATTCGATTAGAATTAGGAAATCCAGGTTCTTTAATCGGAGATGATCAAATCTATAATACTATTGTTACAGCTCATGCATTTATTATAATTTTTTTTATAGTTATACCTATTATAATTGGAGGATTTGGAAATTGATTAGTTCCTTTAATATTAGGAGCTCCTGATATAGCATTTCCCCGAATAAATAATATAAGTTTTTGACTTCTTCCCCCCTCATTAATACTTTTAATTTCAAGAAGAATTGTTGAAAATGGAGCAGGAACTGGATGAACTGTTTATCCCCCACTTTCATCTAATATTGCCCATGGAGGTTCATCTGTTGATTTAGCTATTTTTTCTCTCCATTTAGCTGGTATCTCTTCAATTTTAGGAGCAATTAATTTTATTACAACTATTATTAATATACGAATTAATAATATATCATTTGATCAATTACCTTTATTTGTTTGAGCAGTTGGAATTACTGCACTTCTTTTATTATTATCTTTACCAGTTCTTGCTGGAGCTATTACTATACTTTTAACTGATCGAAATTTAAATACCTCTTTTTTTGATCCTGCGGGAGGAGGAGACCCAATTTTATACCAACATTTATTT
GU659594_MX AACTTTATATTTTATTTTTGGAATTTGAGCAGGAATAGTTGGGACATCATTAAGTATATTAATTCGATTAGAATTAGGAAATCCAGGTTCTTTAATCGGGGATGATCAAATCTATAATACTATTGTTACAGCTCATGCATTTATTATAATTTTTTTTATAGTTATACCTATTATAATTGGAGGATTTGGAAATTGATTAGTTCCTTTAATATTAGGAGCTCCTGATATAGCATTCCCCCGAATAAATAATATAAGTTTTTGACTTCTTCCCCCCTCATTAATACTTTTAATTTCAAGAAGAATTGTTGAAAATGGAGCAGGAACTGGATGAACTGTTTATCCCCCACTTTCATCTAATATTGCCCATGGAGGTTCATCTGTTGATTTAGCTATTTTTTCTCTCCATTTAGCTGGTATCTCTTCAATTTTAGGGGCAATTAATTTTATTACAACTATCATTAATATACGAATTAATAATATATCATTTGATCAATTACCTTTATTTGTTTGAGCAGTTGGAATTACTGCACTTCTTTTATTATTATCTTTACCAGTTCTTGCCGGAGCTATTACTATACTTTTAACTGATCGAAATTTAAATACCTCTTTTTTTGATCCTGCAGGAGGAGGAGACCCAATTTTATACCAACATTTATTT
GU659619_MX AACTTTATATTTTATTTTTGGAATTTGAGCAGGAATAGTTGGAACATCATTAAGTATATTAATTCGATTAGAATTAGGAAATCCAGGTTCTTTAATCGGAGATGATCAAATCTATAATACTATTGTTACAGCTCATGCATTTATTATAATTTTTTTTATAGTTATACCTATTATAATTGGAGGATTTGGAAATTGATTAGTTCCTTTAATATTAGGAGCTCCTGATATAGCATTCCCCCGAATAAATAATATAAGTTTTTGACTTCTTCCCCCCTCATTAATACTTTTAATTTCAAGAAGAATTGTTGAAAATGGAGCAGGAACTGGATGAACTGTTTATCCCCCACTTTCATCTAATATTGCCCATGGAGGTTCATCTGTTGATTTAGCTATTTTTTCTCTCCATTTAGCTGGTATCTCTTCAATTTTAGGAGCAATTAATTTTATTACAACTATTATTAATATACGAATTAATAATATATCATTTGATCAATTACCTTTATTTGTTTGAGCAGTTGGAATTACTGCACTTCTTTTATTATTATCTTTACCAGTTCTTGCTGGAGCTATTACTATACTTTTAACTGATCGAAATTTAAATACCTCTTTTTTTGATCCTGCGGGAGGAGGAGACCCAATTTTATACCAACATTTATTT
GU659620_MX AACTTTATATTTTATTTTTGGAATTTGAGCAGGAATAGTTGGAACATCATTAAGTATATTAATTCGATTAGAATTAGGAAATCCAGGTTCTTTAATCGGAGATGATCAAATCTATAATACTATTGTTACAGCTCATGCATTTATTATAATTTTTTTTATAGTTATACCTATTATAATTGGAGGATTTGGAAATTGATTAGTTCCTTTAATATTAGGAGCTCCTGATATAGCATTTCCCCGAATAAATAATATAAGTTTTTGACTTCTTCCCCCCTCATTAATACTTTTAATTTCAAGAAGAATTGTTGAAAATGGAGCAGGAACTGGATGAACTGTTTATCCCCCACTTTCATCTAATATTGCCCATGGAGGTTCATCTGTTGATTTAGCTATTTTTTCTCTCCATTTAGCTGGTATCTCTTCAATTTTAGGGGCAATTAATTTTATTACGACTATTATTAATATACGAATTAATAATATATCATTTGATCAATTACCTTTATTTGTTTGAGCAGTTGGAATTACTGCACTTCTTTTATTATTATCTTTACCAGTTCTTGCTGGAGCTATTACTATACTTTTAACTGATCGAAATTTAAATACCTCTTTTTTTGATCCTGCAGGAGGAGGAGACCCAATTTTATACCAACATTTATTT
GU659621_MX AACTTTATATTTTATTTTTGGAATTTGAGCAGGAATAGTTGGAACATCATTAAGTATATTAATTCGATTAGAATTAGGAAATCCAGGTTCTTTAATCGGAGATGATCAAATCTATAATACTATTGTTACAGCTCATGCATTTATTATAATTTTTTTTATAGTTATACCTATTATAATTGGAGGATTTGGAAATTGATTAGTTCCTTTAATATTAGGAGCTCCTGATATAGCATTCCCCCGAATAAATAATATAAGTTTTTGACTTCTTCCCCCCTCATTGATACTTTTAATTTCAAGAAGAATTGTTGAAAATGGAGCAGGAACTGGATGAACTGTTTATCCCCCACTTTCATCTAATATTGCCCATGGAGGTTCATCTGTTGATTTAGCTATTTTTTCTCTCCATTTAGCTGGTATCTCTTCAATTTTAGGAGCAATTAATTTTATTACAACTATTATTAATATACGAATTAATAATATATCATTTGATCAATTACCTTTATTTGTTTGAGCAGTTGGAATTACTGCACTTCTTTTATTATTATCTTTACCAGTTCTTGCTGGAGCTATTACTATACTTTTAACTGATCGAAATTTAAATACCTCTTTTTTTGATCCTGCGGGAGGAGGAGACCCAATTTTATACCAACATTTATTT
GU659622_MX AACTTTATATTTTATTTTTGGAATTTGAGCAGGAATAGTTGGAACATCATTAAGTATATTAATTCGATTAGAATTAGGAAATCCAGGTTCTTTAATCGGAGATGATCAAATCTATAATACTATTGTTACAGCTCATGCATTTATTATAATTTTTTTTATAGTTATACCTATTATAATTGGAGGATTTGGAAATTGATTAGTTCCTTTAATATTAGGAGCTCCTGATATAGCATTCCCCCGAATAAATAATATAAGTTTTTGACTTCTTCCCCCCTCATTAATACTTTTAATTTCAAGAAGAATTGTTGAAAATGGAGCAGGAACTGGATGAACTGTTTATCCCCCACTTTCATCTAATATTGCCCATGGAGGTTCATCTGTTGATTTAGCTATTTTTTCTCTTCATTTAGCTGGTATCTCTTCAATTTTAGGAGCAATTAATTTTATTACAACTATTATTAATATACGAATTAATAATATATCATTTGATCAATTACCTTTATTTGTTTGAGCAGTTGGAATTACTGCACTTCTTTTATTATTATCTTTACCAGTTCTTGCTGGAGCTATTACTATACTTTTAACTGATCGAAATTTAAATACCTCTTTTTTTGATCCTGCGGGAGGAGGAGACCCAATTTTATACCAACATTTATTT
GU659623_MX AACTTTATATTTTATTTTTGGAATTTGAGCAGGAATAGTTGGGACATCATTAAGTATATTAATTCGATTAGAATTAGGAAATCCAGGTTCTTTAATCGGGGATGATCAAATCTATAATACTATTGTTACAGCTCATGCATTTATTATAATTTTTTTTATAGTTATACCTATTATAATTGGAGGATTTGGAAATTGATTAGTTCCTTTAATATTAGGAGCTCCTGATATAGCATTCCCCCGAATAAATAATATAAGTTTTTGACTTCTTCCCCCCTCATTAATACTTTTAATTTCAAGAAGAATTGTTGAAAATGGAGCAGGAACTGGATGAACTGTTTATCCCCCACTTTCATCTAATATTGCCCATGGAGGTTCATCTGTTGATTTAGCTATTTTTTCTCTCCATTTAGCTGGTATCTCTTCAATTTTAGGGGCAATTAATTTTATTACAACTATCATTAATATACGAATTAATAATATATCATTTGATCAATTACCTTTATTTGTTTGAGCAGTTGGAATTACTGCACTTCTTTTATTATTATCTTTACCAGTTCTTGCCGGAGCTATTACTATACTTTTAACTGATCGAAATTTAAATACCTCTTTTTTTGATCCTGCAGGAGGAGGAGACCCAATTTTATACCAACATTTATTT
GU659624_MX AACTTTATATTTTATTTTTGGAATTTGAGCAGGAATAGTTGGAACATCATTAAGTATATTAATTCGATTAGAATTAGGAAATCCAGGTTCTTTAATCGGAGATGATCAAATCTATAATACTATTGTTACAGCTCATGCATTTATTATAATTTTTTTTATAGTTATACCTATTATAATTGGAGGATTTGGAAATTGATTAGTTCCTTTAATATTAGGAGCTCCTGATATAGCATTTCCCCGAATAAATAATATAAGTTTTTGACTTCTTCCCCCCTCATTAATACTTTTAATTTCAAGAAGAATTGTTGAAAATGGAGCAGGAACTGGATGAACTGTTTATCCCCCACTTTCATCTAATATTGCCCATGGAGGTTCATCTGTTGATTTAGCTATTTTTTCTCTCCATTTAGCTGGTATCTCTTCAATTTTAGGGGCAATTAATTTTATTACAACTATTATTAATATACGAATTAATAATATATCATTTGATCAATTACCTTTATTTGTTTGAGCAGTTGGAATTACTGCACTTCTTTTATTATTATCTTTACCAGTTCTTGCTGGAGCTATTACTATACTTTTAACTGATCGAAATTTAAATACCTCTTTTTTTGATCCTGCAGGAGGAGGAGACCCAATTTTATACCAACATTTATTT
GU659625_MX AACTTTATATTTTATTTTTGGAATTTGAGCAGGAATAGTTGGAACATCATTAAGTATATTAATTCGATTAGAATTAGGAAATCCAGGTTCTTTAATCGGAGATGATCAAATCTATAATACTATTGTTACAGCTCATGCATTTATTATAATTTTTTTTATAGTTATACCTATTATAATTGGAGGATTTGGAAATTGATTAGTTCCTTTAATATTAGGAGCTCCTGATATAGCATTCCCCCGAATAAATAATATAAGTTTTTGACTTCTTCCCCCCTCATTAATACTTTTAATTTCAAGAAGAATTGTTGAAAATGGAGCAGGAACTGGATGAACTGTTTATCCCCCACTTTCATCTAATATTGCCCATGGAGGTTCATCTGTTGATTTAGCTATTTTTTCTCTCCATTTAGCTGGTATCTCTTCAATTTTAGGAGCAATTAATTTTATTACAACTATTATTAATATACGAATTAATAATATATCATTTGATCAATTACCTTTATTTGTTTGAGCAGTTGGAATTACTGCACTTCTTTTATTATTATCTTTACCAGTTCTTGCTGGAGCTATTACTATACTTTTAACTGATCGAAATTTAAATACCTCTTTTTTTGATCCTGCGGGAGGAGGAGACCCAATTTTATACCAACATTTATTT
GU659626_MX AACTTTATATTTTATTTTTGGAATTTGAGCAGGAATAGTTGGAACATCATTAAGTATATTAATTCGATTAGAATTAGGAAATCCAGGTTCTTTAATCGGAGATGATCAAATCTATAATACTATTGTTACAGCTCATGCATTTATTATAATTTTTTTTATAGTTATACCTATTATAATTGGAGGATTTGGAAATTGATTAGTTCCTTTAATATTAGGAGCTCCTGATATAGCATTCCCCCGAATAAATAATATAAGTTTTTGACTTCTTCCCCCCTCATTAATACTTTTAATTTCAAGAAGAATTGTTGAAAATGGAGCAGGAACTGGATGAACTGTTTATCCCCCACTTTCATCTAATATTGCCCATGGAGGTTCATCTGTTGATTTAGCTATTTTTTCTCTCCATTTAGCTGGTATCTCTTCAATTTTAGGGGCAATTAATTTTATTACAACTATTATTAATATACGAATTAATAATATATCATTTGATCAATTACCTTTATTTGTTTGAGCAGTTGGAATTACTGCACTTCTTTTATTATTATCTTTACCAGTTCTTGCTGGAGCTATTACTATACTTTTAACTGATCGAAATTTAAATACCTCTTTTTTTGATCCTGCGGGAGGAGGAGACCCAATTTTATACCAACATTTATTT
GU659691_MX AACTTTATATTTTATTTTTGGAATTTGAGCAGGAATAGTTGGAACATCATTAAGTATATTAATTCGATTAGAATTAGGAAATCCAGGTTCTTTAATCGGAGATGACCAAATCTATAATACTATTGTTACAGCTCATGCATTTATTATAATTTTTTTTATAGTTATACCTATTATAATTGGAGGATTTGGAAATTGATTAGTTCCTTTAATATTAGGAGCTCCTGATATAGCATTTCCCCGAATAAATAATATAAGTTTTTGACTTCTTCCCCCCTCATTAATACTTTTAATTTCAAGAAGAATTGTTGAAAATGGAGCAGGAACTGGATGAACTGTTTATCCCCCACTTTCATCTAATATTGCCCATGGAGGTTCATCTGTTGATTTAGCTATTTTTTCTCTCCATTTAGCTGGTATCTCTTCAATTTTAGGGGCAATTAATTTTATTACAACTATTATTAATATACGAATTAATAATATATCATTTGATCAATTACCTTTATTTGTTTGAGCAGTTGGAATTACTGCACTTCTTTTATTATTATCTTTACCAGTTCTTGCTGGAGCTATTACTATACTTTTAACTGATCGAAATTTAAATACCTCTTTTTTTGATCCTGCAGGAGGAGGAGACCCAATTTTATACCAACATTTATTT
GU666775_CR AACTTTATATTTTATTTTTGGAATTTGAGCAGGAATAGTTGGGACATCATTAAGTATATTAATTCGATTAGAATTAGGAAATCCAGGTTCTTTAATCGGAGATGATCAAATCTATAATACTATTGTTACAGCTCATGCATTTATTATAATTTTTTTTATAGTTATACCTATTATAATTGGAGGATTTGGAAATTGATTAGTTCCTTTAATATTAGGAGCTCCTGATATAGCATTCCCCCGAATAAATAATATAAGTTTTTGACTTCTTCCCCCCTCATTAATACTTTTAATTTCAAGAAGAATTGTTGAAAATGGAGCAGGAACTGGATGAACTGTTTATCCCCCACTTTCATCTAATATTGCCCATGGAGGTTCATCTGTTGATTTAGCTATTTTTTCTCTTCATTTAGCTGGTATCTCTTCAATTTTAGGAGCAATTAATTTTATTACAACTATTATTAATATACGAATTAATAATATATCATTTGATCAATTACCTTTATTTGTTTGAGCAGTTGGAATTACTGCACTTCTTTTATTATTATCTTTACCAGTTCTTGCTGGAGCTATTACTATACTTTTAACTGATCGAAATTTAAATACCTCTTTTTTTGATCCTGCGGGAGGAGGAGACCCAATTTTATACCAACATTTATTT
GU666782_CR AACTTTATATTTTATTTTTGGAATTTGAGCAGGAATAGTTGGGACATCATTAAGTATATTAATTCGATTAGAATTAGGAAATCCAGGTTCTTTAATCGGAGATGATCAAATCTATAATACTATTGTTACAGCTCATGCATTTATTATAATTTTTTTTATAGTTATACCTATTATAATTGGAGGATTTGGAAATTGATTAGTTCCTTTAATATTAGGAGCTCCTGATATAGCATTCCCCCGAATAAATAATATAAGTTTTTGACTTCTTCCCCCCTCATTAATACTTTTAATTTCAAGAAGAATTGTTGAAAATGGAGCAGGAACTGGATGAACTGTTTATCCCCCACTTTCATCTAATATTGCCCATGGAGGTTCATCTGTTGATTTAGCTATTTTTTCTCTTCATTTAGCTGGTATCTCTTCAATTTTAGGAGCAATTAATTTTATTACAACTATTATTAATATACGAATTAATAATATATCATTTGATCAATTACCTTTATTTGTTTGAGCAGTTGGAATTACTGCACTTCTTTTATTATTATCTTTACCAGTTCTTGCTGGAGCTATTACTATACTTTTAACTGATCGAAATTTAAATACCTCTTTTTTTGATCCTGCGGGAGGAGGAGACCCAATTTTATACCAACATTTATTT
HM416486_PM AACTTTATATTTTATTTTTGGAATTTGAGCAGGAATAGTTGGAACATCATTAAGTATATTAATTCGATTAGAATTAGGAAATCCAGGTTCTTTAATCGGAGATGATCAAATCTATAATACTATTGTTACAGCTCATGCATTTATTATAATTTTTTTTATAGTTATACCTATTATAATTGGAGGATTTGGAAATTGATTAGTTCCTTTAATATTAGGAGCTCCTGATATAGCATTTCCCCGAATAAATAATATAAGTTTTTGACTTCTTCCCCCCTCATTAATACTTTTAATTTCAAGAAGAATTGTTGAAAATGGAGCAGGAACTGGATGAACTGTTTATCCCCCACTTTCATCTAATATTGCCCATGGAGGTTCATCTGTTGATTTAGCTATTTTTTCTCTTCATTTAGCTGGTATCTCTTCAATTTTAGGGGCAATTAATTTTATTACAACTATTATTAATATACGAATTAATAATATATCATTTGATCAATTACCTTTATTTGTTTGAGCAGTTGGAATTACTGCACTTCTTTTATTATTATCTTTACCAGTTCTTGCTGGAGCTATTACTATACTTTTAACTGATCGAAATTTAAATACCTCTTTTTTTGATCCTGCAGGAGGAGGAGACCCAATTTTATACCAACATTTATTT
JN201279_MX AACTTTATATTTTATTTTTGGAATTTGAGCAGGAATAGTTGGAACATCATTAAGTATATTAATTCGATTAGAATTAGGAAATCCAGGTTCTTTAATCGGAGATGATCAAATCTATAATACTATTGTTACAGCTCATGCATTTATTATAATTTTTTTTATAGTTATACCTATTATAATTGGAGGATTTGGAAATTGATTAGTTCCTTTAATATTAGGAGCTCCTGATATAGCATTTCCCCGAATAAATAATATAAGTTTTTGACTTCTTCCCCCCTCATTAATACTTTTAATTTCAAGAAGAATTGTTGAAAATGGAGCAGGAACTGGATGAACTGTTTATCCCCCACTTTCATCTAATATTGCCCATGGAGGTTCATCTGTTGATTTAGCTATTTTTTCTCTCCATTTAGCTGGTATCTCTTCAATTTTAGGGGCAATTAATTTTATTACAACTATTATTAATATACGAATTAATAATATATCATTTGATCAATTACCTTTATTTGTTTGAGCAGTTGGAATTACTGCACTTCTTTTATTATTATCTTTACCAGTTCTTGCTGGAGCTATTACTATACTTTTAACTGATCGAAATTTAAATACCTCTTTTTTTGATCCTGCAGGAGGAGGAGACCCAATTTTATACCAACATTTATTT
JN201280_MX AACTTTATATTTTATTTTTGGAATTTGAGCAGGAATAGTTGGGACATCATTAAGTATATTAATTCGATTAGAATTAGGAAATCCAGGTTCTTTAATCGGGGATGATCAAATCTATAATACTATTGTTACAGCTCATGCATTTATTATAATTTTTTTTATAGTTATACCTATTATAATTGGAGGATTTGGAAATTGATTAGTTCCTTTAATATTAGGAGCTCCTGATATAGCATTCCCCCGAATAAATAATATAAGTTTTTGACTTCTTCCCCCCTCATTAATACTTTTAATTTCAAGAAGAATTGTTGAAAATGGAGCAGGAACTGGATGAACTGTTTATCCCCCACTTTCATCTAATATTGCCCATGGAGGTTCATCTGTTGATTTAGCTATTTTTTCTCTCCATTTAGCTGGTATCTCTTCAATTTTAGGGGCAATTAATTTTATTACAACTATCATTAATATACGAATTAATAATATATCATTTGATCAATTACCTTTATTTGTTTGAGCAGTTGGAATTACTGCACTTCTTTTATTATTATCTTTACCAGTTCTTGCCGGAGCTATTACTATACTTTTAACTGATCGAAATTTAAATACCTCTTTTTTTGATCCTGCAGGAGGAGGAGACCCAATTTTATACCAACATTTATTT
JQ536893_CR AACTTTATATTTTATTTTTGGAATTTGAGCAGGAATAGTTGGAACATCATTAAGTATATTAATTCGATTAGAATTAGGAAATCCAGGTTCTTTAATCGGAGATGATCAAATCTATAATACTATTGTTACAGCTCATGCATTTATTATAATTTTTTTTATAGTTATACCTATTATAATTGGAGGATTTGGAAATTGATTAGTTCCTTTAATATTAGGAGCTCCTGATATAGCATTTCCCCGAATAAATAATATAAGTTTTTGACTTCTTCCCCCCTCATTAATACTTTTAATTTCAAGAAGAATTGTTGAAAATGGAGCAGGAACTGGATGAACTGTTTATCCCCCACTTTCATCTAATATTGCCCATGGAGGTTCATCTGTTGATTTAGCTATTTTTTCTCTCCATTTAGCTGGTATCTCTTCAATTTTAGGAGCAATTAATTTTATTACAACTATTATTAATATACGAATTAATAATATATCATTTGATCAATTACCTTTATTTGTTTGAGCAGTTGGAATTACTGCACTTCTTTTATTATTATCTTTACCAGTTCTTGCTGGAGCTATTACTATACTTTTAACTGATCGAAATTTAAATACCTCTTTTTTTGATCCTGCAGGAGGAGGAGACCCAATTTTATACCAACATTTATTT
KJ496353_TL AACTTTATATTTTATTTTTGGAATTTGAGCAGGAATAGTTGGGACATCATTAAGTATATTAATTCGATTAGAATTAGGAAATCCAGGTTCTTTAATCGGAGATGATCAAATCTATAATACTATTGTTACAGCTCATGCATTTATTATAATTTTTTTTATAGTTATACCTATTATAATTGGAGGATTTGGAAATTGATTAGTTCCTTTAATATTAGGAGCTCCTGATATAGCATTCCCCCGAATAAATAATATAAGTTTTTGACTTCTTCCCCCCTCATTAATACTTTTAATTTCAAGAAGAATTGTTGAAAATGGAGCAGGAACTGGATGAACTGTTTATCCCCCACTTTCATCTAATATTGCTCATGGAGGTTCATCTGTTGATTTAGCTATTTTTTCTCTCCATTTAGCTGGTATCTCTTCAATTTTAGGAGCAATTAATTTTATTACAACTATTATTAATATACGAATTAATAATATATCATTTGATCAATTACCTTTATTTGTTTGAGCAGTTGGAATTACTGCACTTCTTTTATTATTATCTTTACCAGTTCTTGCTGGAGCTATTACTATACTTTTAACTGATCGAAATTTAAATACCTCTTTTTTTGATCCTGCGGGAGGAGGAGACCCAATTTTATACCAACATTTATTT
KJ496354_TL AACTTTATATTTTATTTTTGGAATTTGAGCAGGAATAGTTGGGACATCATTAAGTATATTAATTCGATTAGAATTAGGAAATCCAGGTTCTTTAATCGGAGATGATCAAATCTATAATACTATTGTTACAGCTCATGCATTTATTATAATTTTTTTTATAGTTATACCTATTATAATTGGAGGATTTGGAAATTGATTAGTTCCTTTAATATTAGGAGCTCCTGATATAGCATTCCCCCGAATAAATAATATAAGTTTTTGACTTCTTCCCCCCTCATTAATACTTTTAATTTCAAGAAGAATTGTTGAAAATGGAGCAGGAACTGGATGAACTGTTTATCCCCCACTTTCATCTAATATTGCTCATGGAGGTTCATCTGTTGATTTAGCTATTTTTTCTCTCCATTTAGCTGGTATCTCTTCAATTTTAGGAGCAATTAATTTTATTACAACTATTATTAATATACGAATTAATAATATATCATTTGATCAATTACCTTTATTTGTTTGAGCAGTTGGAATTACTGCACTTCTTTTATTATTATCTTTACCAGTTCTTGCTGGAGCTATTACTATACTTTTAACTGATCGAAATTTAAATACCTCTTTTTTTGATCCTGCGGGAGGAGGAGACCCAATTTTATACCAACATTTATTT
KJ496355_TL AACTTTATATTTTATTTTTGGAATTTGAGCAGGAATAGTTGGGACATCATTAAGTATATTAATTCGATTAGAATTAGGAAATCCAGGTTCTTTAATCGGAGATGATCAAATCTATAATACTATTGTTACAGCTCATGCATTTATTATAATTTTTTTTATAGTTATACCTATTATAATTGGAGGATTTGGAAATTGATTAGTTCCTTTAATATTAGGAGCTCCTGATATAGCATTCCCCCGAATAAATAATATAAGTTTTTGACTTCTTCCCCCCTCATTAATACTTTTAATTTCAAGAAGAATTGTTGAAAATGGAGCAGGAACTGGATGAACTGTTTATCCCCCACTTTCATCTAATATTGCTCATGGAGGTTCATCTGTTGATTTAGCTATTTTTTCTCTCCATTTAGCTGGTATCTCTTCAATTTTAGGAGCAATTAATTTTATTACAACTATTATTAATATACGAATTAATAATATATCATTTGATCAATTACCTTTATTTGTTTGAGCAGTTGGAATTACTGCACTTCTTTTATTATTATCTTTACCAGTTCTTGCTGGAGCTATTACTATACTTTTAACTGATCGAAATTTAAATACCTCTTTTTTTGATCCTGCGGGAGGAGGAGACCCAATTTTATACCAACATTTATTT
KJ496356_TL AACTTTATATTTTATTTTTGGAATTTGAGCAGGAATAGTTGGGACATCATTAAGTATATTAATTCGATTAGAATTAGGAAATCCAGGTTCTTTAATCGGAGATGATCAAATCTATAATACTATTGTTACAGCTCATGCATTTATTATAATTTTTTTTATAGTTATACCTATTATAATTGGAGGATTTGGAAATTGATTAGTTCCTTTAATATTAGGAGCTCCTGATATAGCATTCCCCCGAATAAATAATATAAGTTTTTGACTTCTTCCCCCCTCATTAATACTTTTAATTTCAAGAAGAATTGTTGAAAATGGAGCAGGAACTGGATGAACTGTTTATCCCCCACTTTCATCTAATATTGCTCATGGAGGTTCATCTGTTGATTTAGCTATTTTTTCTCTCCATTTAGCTGGTATCTCTTCAATTTTAGGAGCAATTAATTTTATTACAACTATTATTAATATACGAATTAATAATATATCATTTGATCAATTACCTTTATTTGTTTGAGCAGTTGGAATTACTGCACTTCTTTTATTATTATCTTTACCAGTTCTTGCTGGAGCTATTACTATACTTTTAACTGATCGAAATTTAAATACCTCTTTTTTTGATCCTGCGGGAGGAGGAGACCCAATTTTATACCAACATTTATTT
KJ496357_TL AACTTTATATTTTATTTTTGGAATTTGAGCAGGAATAGTTGGGACATCATTAAGTATATTAATTCGATTAGAATTAGGAAATCCAGGTTCTTTAATCGGAGATGATCAAATCTATAATACTATTGTTACAGCTCATGCATTTATTATAATTTTTTTTATAGTTATACCTATTATAATTGGAGGATTTGGAAATTGATTAGTTCCTTTAATATTAGGAGCTCCTGATATAGCATTCCCCCGAATAAATAATATAAGTTTTTGACTTCTTCCCCCCTCATTAATACTTTTAATTTCAAGAAGAATTGTTGAAAATGGAGCAGGAACTGGATGAACTGTTTATCCCCCACTTTCATCTAATATTGCTCATGGAGGTTCATCTGTTGATTTAGCTATTTTTTCTCTCCATTTAGCTGGTATCTCTTCAATTTTAGGAGCAATTAATTTTATTACAACTATTATTAATATACGAATTAATAATATATCATTTGATCAATTACCTTTATTTGTTTGAGCAGTTGGAATTACTGCACTTCTTTTATTATTATCTTTACCAGTTCTTGCTGGAGCTATTACTATACTTTTAACTGATCGAAATTTAAATACCTCTTTTTTTGATCCTGCGGGAGGAGGAGACCCAATTTTATACCAACATTTATTT
KJ496358_TL AACTTTATATTTTATTTTTGGAATTTGAGCAGGAATAGTTGGGACATCATTAAGTATATTAATTCGATTAGAATTAGGAAATCCAGGTTCTTTAATCGGAGATGATCAAATCTATAATACTATTGTTACAGCTCATGCATTTATTATAATTTTTTTTATAGTTATACCTATTATAATTGGAGGATTTGGAAATTGATTAGTTCCTTTAATATTAGGAGCTCCTGATATAGCATTCCCCCGAATAAATAATATAAGTTTTTGACTTCTTCCCCCCTCATTAATACTTTTAATTTCAAGAAGAATTGTTGAAAATGGAGCAGGAACTGGATGAACTGTTTATCCCCCACTTTCATCTAATATTGCTCATGGAGGTTCATCTGTTGATTTAGCTATTTTTTCTCTCCATTTAGCTGGTATCTCTTCAATTTTAGGAGCAATTAATTTTATTACAACTATTATTAATATACGAATTAATAATATATCATTTGATCAATTACCTTTATTTGTTTGAGCAGTTGGAATTACTGCACTTCTTTTATTATTATCTTTACCAGTTCTTGCTGGAGCTATTACTATACTTTTAACTGATCGAAATTTAAATACCTCTTTTTTTGATCCTGCGGGAGGAGGAGACCCAATTTTATACCAACATTTATTT
KJ496350_DR AACTTTATATTTTATTTTTGGAATTTGAGCAGGAATAGTTGGAACATCATTAAGTATATTAATTCGATTAGAATTAGGAAATCCAGGTTCTTTAATTGGAGATGATCAAATTTATAATACTATTGTTACAGCTCACGCATTTATTATAATTTTTTTTATAGTTATACCTATAATAATTGGAGGATTTGGAAATTGATTAGTTCCTTTAATATTAGGAGCCCCTGATATAGCATTTCCCCGAATAAATAATATAAGTTTTTGACTTCTTCCCCCCTCATTAATACTTTTAATTTCAAGAAGAATTGTTGAAAACGGAGCAGGAACTGGATGAACTGTTTATCCCCCACTTTCGTCTAATATTGCTCATGGTGGTTCATCTGTTGATTTAGCTATTTTTTCCCTTCATTTAGCTGGTATCTCTTCAATTTTAGGAGCAATTAATTTTATTACAACTATTATTAATATACGAATTAATAATATATCATTTGATCAATTACCTTTATTTGTTTGAGCAGTTGGAATTACTGCACTTCTTTTATTATTATCTTTACCAGTTCTTGCTGGAGCTATTACTATACTTTTAACTGATCGAAATTTAAATACCTCTTTTTTTGATCCTGCAGGAGGAGGAGACCCAATTTTATATCAACATTTATTT
KJ496351_DR AACTTTATATTTTATTTTTGGAATTTGAGCAGGAATAGTTGGAACATCATTAAGTATATTAATTCGATTAGAATTAGGAAATCCAGGTTCTTTAATTGGAGATGATCAAATTTATAATACTATTGTTACAGCTCACGCATTTATTATAATTTTTTTTATAGTTATACCTATAATAATTGGAGGATTTGGAAATTGATTAGTTCCTTTAATATTAGGAGCCCCTGATATAGCATTTCCCCGAATAAATAATATAAGTTTTTGACTTCTTCCCCCCTCATTAATACTTTTAATTTCAAGAAGAATTGTTGAAAACGGAGCAGGAACTGGATGAACTGTTTATCCCCCACTTTCGTCTAATATTGCTCATGGTGGTTCATCTGTTGATTTAGCTATTTTTTCTCTTCATTTAGCTGGTATCTCTTCAATTTTAGGAGCAATTAATTTTATTACAACTATTATTAATATACGAATTAATAATATATCATTTGATCAATTACCTTTATTTGTTTGAGCAGTTGGAATTACTGCACTTCTTTTATTATTATCTTTACCAGTTCTTGCTGGAGCTATTACTATACTTTTAACTGATCGAAATTTAAATACCTCTTTTTTTGATCCTGCAGGAGGAGGAGACCCAATTTTATATCAACATTTATTT
KJ496359_TL AACTTTATATTTTATTTTTGGAATTTGAGCAGGAATAGTTGGGACATCATTAAGTATATTAATTCGATTAGAATTAGGAAATCCAGGTTCTTTAATCGGAGATGATCAAATCTATAATACTATTGTTACAGCTCATGCATTTATTATAATTTTTTTTATAGTTATACCTATTATAATTGGAGGATTTGGAAATTGATTAGTTCCTTTAATATTAGGAGCTCCTGATATAGCATTCCCCCGAATAAATAATATAAGTTTTTGACTTCTTCCCCCCTCATTAATACTTTTAATTTCAAGAAGAATTGTTGAAAATGGAGCAGGAACTGGATGAACTGTTTATCCCCCACTTTCATCTAATATTGCTCATGGAGGTTCATCTGTTGATTTAGCTATTTTTTCTCTCCATTTAGCTGGTATCTCTTCAATTTTAGGAGCAATTAATTTTATTACAACTATTATTAATATACGAATTAATAATATATCATTTGATCAATTACCTTTATTTGTTTGAGCAGTTGGAATTACTGCACTTCTTTTATTATTATCTTTACCAGTTCTTGCTGGAGCTATTACTATACTTTTAACTGATCGAAATTTAAATACCTCTTTTTTTGATCCTGCGGGAGGAGGAGACCCAATTTTATACCAACATTTATTT
KJ496360_TL AACTTTATATTTTATTTTTGGAATTTGAGCAGGAATAGTTGGGACATCATTAAGTATATTAATTCGATTAGAATTAGGAAATCCAGGTTCTTTAATCGGAGATGATCAAATCTATAATACTATTGTTACAGCTCATGCATTTATTATAATTTTTTTTATAGTTATACCTATTATAATTGGAGGATTTGGAAATTGATTAGTTCCTTTAATATTAGGAGCTCCTGATATAGCATTCCCCCGAATAAATAATATAAGTTTTTGACTTCTTCCCCCCTCATTAATACTTTTAATTTCAAGAAGAATTGTTGAAAATGGAGCAGGAACTGGATGAACTGTTTATCCCCCACTTTCATCTAATATTGCTCATGGAGGTTCATCTGTTGATTTAGCTATTTTTTCTCTCCATTTAGCTGGTATCTCTTCAATTTTAGGAGCAATTAATTTTATTACAACTATTATTAATATACGAATTAATAATATATCATTTGATCAATTACCTTTATTTGTTTGAGCAGTTGGAATTACTGCACTTCTTTTATTATTATCTTTACCAGTTCTTGCTGGAGCTATTACTATACTTTTAACTGATCGAAATTTAAATACCTCTTTTTTTGATCCTGCGGGAGGAGGAGACCCAATTTTATACCAACATTTATTT
KJ496361_TL AACTTTATATTTTATTTTTGGAATTTGAGCAGGAATAGTTGGGACATCATTAAGTATATTAATTCGATTAGAATTAGGAAATCCAGGTTCTTTAATCGGAGATGATCAAATCTATAATACTATTGTTACAGCTCATGCATTTATTATAATTTTTTTTATAGTTATACCTATTATAATTGGAGGATTTGGAAATTGATTAGTTCCTTTAATATTAGGAGCTCCTGATATAGCATTCCCCCGAATAAATAATATAAGTTTTTGACTTCTTCCCCCCTCATTAATACTTTTAATTTCAAGAAGAATTGTTGAAAATGGAGCAGGAACTGGATGAACTGTTTATCCCCCACTTTCATCTAATATTGCTCATGGAGGTTCATCTGTTGATTTAGCTATTTTTTCTCTCCATTTAGCTGGTATCTCTTCAATTTTAGGAGCAATTAATTTTATTACAACTATTATTAATATACGAATTAATAATATATCATTTGATCAATTACCTTTATTTGTTTGAGCAGTTGGAATTACTGCACTTCTTTTATTATTATCTTTACCAGTTCTTGCTGGAGCTATTACTATACTTTTAACTGATCGAAATTTAAATACCTCTTTTTTTGATCCTGCGGGAGGAGGAGACCCAATTTTATACCAACATTTATTT
KJ496362_TL AACTTTATATTTTATTTTTGGAATTTGAGCAGGAATAGTTGGGACATCATTAAGTATATTAATTCGATTAGAATTAGGAAATCCAGGTTCTTTAATCGGAGATGATCAAATCTATAATACTATTGTTACAGCTCATGCATTTATTATAATTTTTTTTATAGTTATACCTATTATAATTGGAGGATTTGGAAATTGATTAGTTCCTTTAATATTAGGAGCTCCTGATATAGCATTCCCCCGAATAAATAATATAAGTTTTTGACTTCTTCCCCCCTCATTAATACTTTTAATTTCAAGAAGAATTGTTGAAAATGGAGCAGGAACTGGATGAACTGTTTATCCCCCACTTTCATCTAATATTGCTCATGGAGGTTCATCTGTTGATTTAGCTATTTTTTCTCTCCATTTAGCTGGTATCTCTTCAATTTTAGGAGCAATTAATTTTATTACAACTATTATTAATATACGAATTAATAATATATCATTTGATCAATTACCTTTATTTGTTTGAGCAGTTGGAATTACTGCACTTCTTTTATTATTATCTTTACCAGTTCTTGCTGGAGCTATTACTATACTTTTAACTGATCGAAATTTAAATACCTCTTTTTTTGATCCTGCGGGAGGAGGAGACCCAATTTTATACCAACATTTATTT
KJ496363_TL AACTTTATATTTTATTTTTGGAATTTGAGCAGGAATAGTTGGGACATCATTAAGTATATTAATTCGATTAGAATTAGGAAATCCAGGTTCTTTAATCGGAGATGATCAAATCTATAATACTATTGTTACAGCTCATGCATTTATTATAATTTTTTTTATAGTTATACCTATTATAATTGGAGGATTTGGAAATTGATTAGTTCCTTTAATATTAGGAGCTCCTGATATAGCATTCCCCCGAATAAATAATATAAGTTTTTGACTTCTTCCCCCCTCATTAATACTTTTAATTTCAAGAAGAATTGTTGAAAATGGAGCAGGAACTGGATGAACTGTTTATCCCCCACTTTCATCTAATATTGCTCATGGAGGTTCATCTGTTGATTTAGCTATTTTTTCTCTCCATTTAGCTGGTATCTCTTCAATTTTAGGAGCAATTAATTTTATTACAACTATTATTAATATACGAATTAATAATATATCATTTGATCAATTACCTTTATTTGTTTGAGCAGTTGGAATTACTGCACTTCTTTTATTATTATCTTTACCAGTTCTTGCTGGAGCTATTACTATACTTTTAACTGATCGAAATTTAAATACCTCTTTTTTTGATCCTGCGGGAGGAGGAGACCCAATTTTATACCAACATTTATTT
KJ496364_TL AACTTTATATTTTATTTTTGGAATTTGAGCAGGAATAGTTGGGACATCATTAAGTATATTAATTCGATTAGAATTAGGAAATCCAGGTTCTTTAATCGGAGATGATCAAATCTATAATACTATTGTTACAGCTCATGCATTTATTATAATTTTTTTTATAGTTATACCTATTATAATTGGAGGATTTGGAAATTGATTAGTTCCTTTAATATTAGGAGCTCCTGATATAGCATTCCCCCGAATAAATAATATAAGTTTTTGACTTCTTCCCCCCTCATTAATACTTTTAATTTCAAGAAGAATTGTTGAAAATGGAGCAGGAACTGGATGAACTGTTTATCCCCCACTTTCATCTAATATTGCTCATGGAGGTTCATCTGTTGATTTAGCTATTTTTTCTCTCCATTTAGCTGGTATCTCTTCAATTTTAGGAGCAATTAATTTTATTACAACTATTATTAATATACGAATTAATAATATATCATTTGATCAATTACCTTTATTTGTTTGAGCAGTTGGAATTACTGCACTTCTTTTATTATTATCTTTACCAGTTCTTGCTGGAGCTATTACTATACTTTTAACTGATCGAAATTTAAATACCTCTTTTTTTGATCCTGCGGGAGGAGGAGACCCAATTTTATACCAACATTTATTT
KJ496365_TL AACTTTATATTTTATTTTTGGAATTTGAGCAGGAATAGTTGGGACATCATTAAGTATATTAATTCGATTAGAATTAGGAAATCCAGGTTCTTTAATCGGAGATGATCAAATCTATAATACTATTGTTACAGCTCATGCATTTATTATAATTTTTTTTATAGTTATACCTATTATAATTGGAGGATTTGGAAATTGATTAGTTCCTTTAATATTAGGAGCTCCTGATATAGCATTCCCCCGAATAAATAATATAAGTTTTTGACTTCTTCCCCCCTCATTAATACTTTTAATTTCAAGAAGAATTGTTGAAAATGGAGCAGGAACTGGATGAACTGTTTATCCCCCACTTTCATCTAATATTGCTCATGGAGGTTCATCTGTTGATTTAGCTATTTTTTCTCTCCATTTAGCTGGTATCTCTTCAATTTTAGGAGCAATTAATTTTATTACAACTATTATTAATATACGAATTAATAATATATCATTTGATCAATTACCTTTATTTGTTTGAGCAGTTGGAATTACTGCACTTCTTTTATTATTATCTTTACCAGTTCTTGCTGGAGCTATTACTATACTTTTAACTGATCGAAATTTAAATACCTCTTTTTTTGATCCTGCGGGAGGAGGAGACCCAATTTTATACCAACATTTATTT
KJ496366_TL AACTTTATATTTTATTTTTGGAATTTGAGCAGGAATAGTTGGGACATCATTAAGTATATTAATTCGATTAGAATTAGGAAATCCAGGTTCTTTAATCGGAGATGATCAAATCTATAATACTATTGTTACAGCTCATGCATTTATTATAATTTTTTTTATAGTTATACCTATTATAATTGGAGGATTTGGAAATTGATTAGTTCCTTTAATATTAGGAGCTCCTGATATAGCATTCCCCCGAATAAATAATATAAGTTTTTGACTTCTTCCCCCCTCATTAATACTTTTAATTTCAAGAAGAATTGTTGAAAATGGAGCAGGAACTGGATGAACTGTTTATCCCCCACTTTCATCTAATATTGCTCATGGAGGTTCATCTGTTGATTTAGCTATTTTTTCTCTCCATTTAGCTGGTATCTCTTCAATTTTAGGAGCAATTAATTTTATTACAACTATTATTAATATACGAATTAATAATATATCATTTGATCAATTACCTTTATTTGTTTGAGCAGTTGGAATTACTGCACTTCTTTTATTATTATCTTTACCAGTTCTTGCTGGAGCTATTACTATACTTTTAACTGATCGAAATTTAAATACCTCTTTTTTTGATCCTGCGGGAGGAGGAGACCCAATTTTATACCAACATTTATTT
KJ496367_TL AACTTTATATTTTATTTTTGGAATTTGAGCAGGAATAGTTGGGACATCATTAAGTATATTAATTCGATTAGAATTAGGAAATCCAGGTTCTTTAATCGGAGATGATCAAATCTATAATACTATTGTTACAGCTCATGCATTTATTATAATTTTTTTTATAGTTATACCTATTATAATTGGAGGATTTGGAAATTGATTAGTTCCTTTAATATTAGGAGCTCCTGATATAGCATTCCCCCGAATAAATAATATAAGTTTTTGACTTCTTCCCCCCTCATTAATACTTTTAATTTCAAGAAGAATTGTTGAAAATGGAGCAGGAACTGGATGAACTGTTTATCCCCCACTTTCATCTAATATTGCTCATGGAGGTTCATCTGTTGATTTAGCTATTTTTTCTCTCCATTTAGCTGGTATCTCTTCAATTTTAGGAGCAATTAATTTTATTACAACTATTATTAATATACGAATTAATAATATATCATTTGATCAATTACCTTTATTTGTTTGAGCAGTTGGAATTACTGCACTTCTTTTATTATTATCTTTACCAGTTCTTGCTGGAGCTATTACTATACTTTTAACTGATCGAAATTTAAATACCTCTTTTTTTGATCCTGCGGGAGGAGGAGACCCAATTTTATACCAACATTTATTT
;
END;
